# Supplementary material for: Pan American League of Associations for Rheumatology treatment recommendations for systemic juvenile idiopathic arthritis
Source: Rheumatol Adv Pract. 2025 Nov 11;9(4):rkaf087. doi: 10.1093/rap/rkaf087 (PMC12607261; doi:10.1093/rap/rkaf087)
Supplement: rkaf087_Supplementary_Data [file rkaf087_supplementary_data.zip]

Archive with 5 entries (5 files):
- Supplementary Data 3. GRADE Profile Systemic JIA.pdf
- Supplementary Data 4. Systemic JIA Recommendations with references 23_05_2025_ clean version.docx
- Supplementary_Data_1._Systemic_JIA_Team_Panel_19_03_2025_clean_version (1).docx
- Supplementary_Data_2._Systemic_JIA._Summary_of_evidence.docx
- Supplementary_Data_5._Systemic_JIA_Educative_Appendix.docx
